# Supplementary material for: Silver nanoparticles promote the emergence of heterogeneic human neutrophil sub-populations
Source: Sci Rep. 2018 May 14;8:7506. doi: 10.1038/s41598-018-25854-2 (PMC5951814; doi:10.1038/s41598-018-25854-2)
Supplement: Supplementary file 2 — Supplementary data file 1 [file 41598_2018_25854_MOESM2_ESM.xlsx]

## Sheet: Raw data n=4
Raw data from AnV PI staining of neutrophils
NB: data is presented as the percentage of the total events
n=1								n=1
t=4 hr		UL	UR	LL	LR	total events		t=20 hr		UL	UR	LL	LR	total events
	control	0.61	0.57	92.42	1.57	10308			control	20.03	0.05	79.92	0	11289
Ag NP	2 µg AgNP	0.28	0.33	98.07	1.32	10258		Ag NP	2 µg AgNP	1.29	8.17	53.47	37.07	11780
	5 µg AgNP	0.51	0.76	97.41	1.33	10492			5 µg AgNP	2.61	5.38	70.63	21.38	12934
	20 µg AgNP	0.46	0.64	97.69	1.21	11937			20 µg AgNP	17.57	38.33	28.62	15.49	33593
Ag Bulk	2 µg Ag Bulk	0.27	0.51	97.68	1.53	10349		Ag Bulk	2 µg Ag Bulk	2.28	10.69	49.54	37.49	11406
	5 µg Ag Bulk	0.41	0.54	97.94	1.11	10358			5 µg Ag Bulk	1.78	8.52	52.68	37.02	11414
	20 µg Ag Bulk	1.23	0.92	96.17	1.68	11341			20 µg Ag Bulk	2.17	7.52	64.83	25.48	12743
n=2								n=2
t=4 hr		UL	UR	LL	LR	total events		t=20 hr		UL	UR	LL	LR	total events
	control	1.08	3.21	93.8	1.91	10887			control	3.99	18.26	54.01	23.74	10943
Ag NP	2 µg AgNP	1.32	3.07	94.11	1.5	10362		Ag NP	2 µg AgNP	2.14	10.73	70.06	17.06	11152
	5 µg AgNP	1.56	3.6	93.4	1.43	10644			5 µg AgNP	5.48	13.2	66.27	15.05	11650
	20 µg AgNP	1.46	3.17	94.69	0.67	13984			20 µg AgNP	5.61	31.51	47.02	15.86	14390
Ag Bulk	2 µg Ag Bulk	1.36	2.07	94.72	1.85	10413		Ag Bulk	2 µg Ag Bulk	2.43	13.99	63.59	20	10844
	5 µg Ag Bulk	2.07	2.97	92.65	2.31	10489			5 µg Ag Bulk	2.16	11.99	64.69	21.16	10954
	20 µg Ag Bulk	2.68	2.02	93.67	1.63	10721			20 µg Ag Bulk	1.8	11.22	60.24	26.74	11476
n=3								n=3
t=4 hr		UL	UR	LL	LR	total events		t=20 hr		UL	UR	LL	LR	total events
	control	0.55	3.54	92.19	3.71	10919			control	0.88	10.6	8.64	79.87	10957
Ag NP	2 µg AgNP	0.55	5.38	88.59	5.49	11202		Ag NP	2 µg AgNP	0.27	14.91	20.25	64.57	11130
	5 µg AgNP	0.63	4.54	90.09	4.73	10934			5 µg AgNP	0.53	12.59	30.58	56.3	12159
	20 µg AgNP	0.51	4.39	91.61	3.49	11483			20 µg AgNP	0.67	33.27	18.71	47.35	15207
Ag Bulk	2 µg Ag Bulk	0.67	4.37	89.6	5.35	10761		Ag Bulk	2 µg Ag Bulk	0.2	15.6	8.58	75.62	10905
	5 µg Ag Bulk	0.96	4.81	89.58	4.65	10769			5 µg Ag Bulk	0.28	15.58	10.21	73.93	10860
	20 µg Ag Bulk	1.52	4.94	88.68	4.85	11500			20 µg Ag Bulk	0.22	15.23	20.79	63.76	12206
n=4								n=4
t=4 hr		UL	UR	LL	LR	total events		t=20 hr		UL	UR	LL	LR	total events
	control	0.86	2.77	95.38	0.99	10793			control	0.38	5.17	33.05	61.41	10881
Ag NP	2 µg AgNP							Ag NP	2 µg AgNP	0.24	5.56	44.45	49.75	11168
	5 µg AgNP	0.99	3.62	93.92	1.48	11437			5 µg AgNP	1.63	14.98	44.91	38.48	14261
	20 µg AgNP	1.6	6.34	90.73	1.33	14009			20 µg AgNP	0.87	20.88	47.77	30.48	23954
Ag Bulk	2 µg Ag Bulk							Ag Bulk	2 µg Ag Bulk	0.33	5.37	32.99	61.3	10842
	5 µg Ag Bulk	5.46	6.41	86.03	2.1	12123			5 µg Ag Bulk	0.27	4.21	35.4	60.12	11110
	20 µg Ag Bulk	10.48	4.08	83.82	1.62	14525			20 µg Ag Bulk	0.97	8.55	35.82	54.66	15223
	Quadrant key
	LL: AnV-ve/PI-ve; viable
	LR: AnV +ve/PI -ve; early apoptosis
	UL: AnV -ve/PI +ve; necrotic
	UR: AnV+ve/PI +ve; late apoptosis

## Sheet: Collated quadrant data n=4
Collated data from n=4 biological replicates
NB: data is presented as the percentage of the total events
Data from t=4 hr							Data from t=20 hr
t=4 hr		UL	UR	LL	LR		t=20 hr		UL	UR	LL	LR
control	n=1	0.61	0.57	92.42	1.57		control	n=1	20.03	0.05	79.92	0
	n=2	1.08	3.21	93.8	1.91			n=2	3.99	18.26	54.01	23.74
	n=3	0.55	3.54	92.19	3.71			n=3	0.88	10.6	8.64	79.87
	n=4	0.86	2.77	95.38	0.99			n=4	0.38	5.17	33.05	61.41
	Mean	0.775	2.5225	93.4475	2.045			Mean	6.32	8.52	43.905	41.255
	St.Dev	0.243653	1.33934	1.47149	1.17319			St.Dev	9.27847	7.79225	30.335	36.0837
	SEM	0.121826	0.669669	0.735747	0.586593			SEM	4.63924	3.89612	15.1675	18.0418
t=4 hr		UL	UR	LL	LR		t=20 hr		UL	UR	LL	LR
2 µg AgNP	n=1	0.28	0.33	98.07	1.32		2 µg AgNP	n=1	1.29	8.17	53.47	37.07
	n=2	1.32	3.07	94.11	1.5			n=2	2.14	10.73	70.06	17.06
	n=3	0.55	5.38	88.59	5.49			n=3	0.27	14.91	20.25	64.57
	n=4							n=4	0.24	5.56	44.45	49.75
	Mean	0.716667	2.92667	93.59	2.77			Mean	0.985	9.8425	47.0575	42.1125
	St.Dev	0.53966	2.52805	4.76134	2.35731			St.Dev	0.911647	3.98348	20.782	20.1306
	SEM	0.311573	1.45957	2.74896	1.36099			SEM	0.455823	1.99174	10.391	10.0653
t=4 hr		UL	UR	LL	LR		t=20 hr		UL	UR	LL	LR
5 µg AgNP	n=1	0.51	0.76	97.41	1.33		5 µg AgNP	n=1	2.61	5.38	70.63	21.38
	n=2	1.56	3.6	93.4	1.43			n=2	5.48	13.2	66.27	15.05
	n=3	0.63	4.54	90.09	4.73			n=3	0.53	12.59	30.58	56.3
	n=4	0.99	3.62	93.92	1.48			n=4	1.63	14.98	44.91	38.48
	Mean	0.9225	3.13	93.705	2.2425			Mean	2.5625	11.5375	53.0975	32.8025
	St.Dev	0.471407	1.63972	2.99636	1.65951			St.Dev	2.12247	4.22837	18.7526	18.5292
	SEM	0.235704	0.819858	1.49818	0.829753			SEM	1.06124	2.11418	9.37628	9.26459
t=4 hr		UL	UR	LL	LR		t=20 hr		UL	UR	LL	LR
20 µg AgNP	n=1	0.46	0.64	97.69	1.21		20 µg AgNP	n=1	17.57	38.33	28.62	15.49
	n=2	1.46	3.17	94.69	0.67			n=2	5.61	31.51	47.02	15.86
	n=3	0.51	4.39	91.61	3.49			n=3	0.67	33.27	18.71	47.35
	n=4	1.6	6.34	90.73	1.33			n=4	0.87	20.88	47.77	30.48
	Mean	1.0075	3.635	93.68	1.675			Mean	6.18	30.9975	35.53	27.295
	St.Dev	0.606376	2.3856	3.16689	1.24358			St.Dev	7.92913	7.3384	14.2887	15.0827
	SEM	0.303188	1.1928	1.58345	0.621792			SEM	3.96456	3.6692	7.14433	7.54136
t=4 hr		UL	UR	LL	LR		t=20 hr		UL	UR	LL	LR
2 µg Ag Bulk	n=1	0.27	0.51	97.68	1.53		2 µg Ag Bulk	n=1	2.28	10.69	49.54	37.49
	n=2	1.36	2.07	94.72	1.85			n=2	2.43	13.99	63.59	20
	n=3	0.67	4.37	89.6	5.35			n=3	0.2	15.6	8.58	75.62
	n=4							n=4	0.33	5.37	32.99	61.3
	Mean	0.766667	2.31667	94	2.91			Mean	1.31	11.4125	38.675	48.6025
	St.Dev	0.551392	1.94179	4.08784	2.11915			St.Dev	1.20938	4.5171	23.642	24.7168
	SEM	0.318346	1.12109	2.36011	1.22349			SEM	0.60469	2.25855	11.821	12.3584
t=4 hr		UL	UR	LL	LR		t=20 hr		UL	UR	LL	LR
5 µg Ag Bulk	n=1	0.41	0.54	97.94	1.11		5 µg Ag Bulk	n=1	1.78	8.52	52.68	37.02
	n=2	2.07	2.97	92.65	2.31			n=2	2.16	11.99	64.69	21.16
	n=3	0.96	4.81	89.58	4.65			n=3	0.28	15.58	10.21	73.93
	n=4	5.46	6.41	86.03	2.1			n=4	0.27	4.21	35.4	60.12
	Mean	2.225	3.6825	91.55	2.5425			Mean	1.1225	10.075	40.745	48.0575
	St.Dev	2.26449	2.52279	5.04623	1.49927			St.Dev	0.990837	4.85759	23.6415	23.5244
	SEM	1.13224	1.2614	2.52312	0.749637			SEM	0.495419	2.42879	11.8208	11.7622
t=4 hr		UL	UR	LL	LR		t=20 hr		UL	UR	LL	LR
20 µg Ag Bulk	n=1	1.23	0.92	96.17	1.68		20 µg Ag Bulk	n=1	2.17	7.52	64.83	25.48
	n=2	2.68	2.02	93.67	1.63			n=2	1.8	11.22	60.24	26.74
	n=3	1.52	4.94	88.68	4.85			n=3	0.22	15.23	20.79	63.76
	n=4	10.48	4.08	83.82	1.62			n=4	0.97	8.55	35.82	54.66
	Mean	3.9775	2.99	90.585	2.445			Mean	1.29	10.63	45.42	42.66
	St.Dev	4.38003	1.84539	5.48038	1.60355			St.Dev	0.872124	3.44028	20.778	19.4748
	SEM	2.19002	0.922695	2.74019	0.801774			SEM	0.436062	1.72014	10.389	9.73742
